# Supplementary material for: Safety and efficacy of autologous, adipose-derived mesenchymal stem cells in patients with rheumatoid arthritis: a phase I/IIa, open-label, non-randomized pilot trial
Source: Stem Cell Res Ther. 2022 Mar 3;13:88. doi: 10.1186/s13287-022-02763-w (PMC8896321; doi:10.1186/s13287-022-02763-w)
Supplement: Supplementary file 2 — Additional file 2: Table S1. MSC quality control metrics for single infusion for N = 15 subjects. MSCs are expected to be positive for CD73 and CD29 and negative for CD45 and CD31. Columns 3–7 in the table indicate the percent of cells expressing the marker. Table S2. Individual subject level summary of disease & treatment history and efficacy outcomes. Both medications taken at the start of the trial and previously failed medications are described. Only medications with the capacity to alter the disease process transiently or permanently are reported (DMARDs or Glucocorticoids). Individual subject comparisons (baseline vs week 52) of Tender joint count, swollen joint count and C-reactive protein (CRP) that showed significant changes during the trial, are reported as indicators of disease activity. Table S3. Summary statistics of all safety measures. Summary evaluation of lab values at the baseline and each of the follow-up visits. Overall significance values are displayed *p < 0.05; Mixed Effect Analysis corrected with the Geisser-Greenhouse correction followed by Dunnett’s test for multiple comparisons. Table S4. Summary statistics of all efficacy measures. Summary evaluation of joint count data and inflammatory parameters at the baseline and each of the follow-up visits. ES are reported for statistically significant values (bold). *p < 0.01 and **p < 0.001 (Holm–Šídák correction for multiple comparisons); Wilcoxon-signed rank test. [file 13287_2022_2763_MOESM2_ESM.xlsx]

## Sheet: Supplemental Table S1
	Table S1	MSC quality control metrics for single infusion for N=15 subjects.
			#	Cell Count	Cell Viability (%)	CD73 (%)	CD29 (%)	CD (45%)	CD31(%)
				(100 million)
			1	2.02	99.2	97.9	99.9	0.27	1.42
			2	2.03	97.7	95.3	99.8	0.14	0.12
			3	2.02	96	92.5	100	0.04	0.15
			4	2.4	96.8	99	99.9	0.11	0.05
			5	1.1	98.6	95.7	99.9	0.11	0
			6	1.82	99.1	96.3	99.9	0.15	0
			7	2.14	98.5	94.5	99.9	0.08	0
			8	1.39	94.6	94.5	99.9	0.13	0.06
			9	2.4	98	99.6	100	0.08	0.06
			10	1.66	98.3	99.2	99.8	0.02	0.04
			11	1.78	94.9	86.8	99.3	0.11	0.45
			12	2.18	94.4	97.6	99.9	0.04	0.02
			13	2.19	97.9	99.4	99.9	0.12	0.15
			14	2.4	97.4	96	99.9	0.05	0.15
			15	1.71	97.3	99.1	99.9	0.08	0.36
		MSCs are expected to be positive for CD73 and CD29 and negative for CD45 and CD31. Columns 3-7 in the table indicate the percent of cells expressing the marker.

## Sheet: Supplemental Table S2
Table S2																				Individual subject level summary of disease & treatment history and efficacy outcomes.
	#	Age	Duration of illness	Starting DMARDs or Glucocorticoids	Medication duration	Total Con-meds	Failed Medications	Total failed DMARDs	Con-meds +	Tender Joints	Tender Joints	% change	Swollen Joints	Swollen Joints	% change	CRP	CRP	% change
			(years)		(years)				Failed DMARDs	(Baseline)	(Week 52)		(Baseline)	(Week 52)		(Baseline)	(Week 52)
	1	59	39.8	Tofacitinib, Prednisone	2.8 & 38.8	2	Remicade, Indomethacin, Gold injection	3	5	20	0	100	18	1	94.4444	33.6	1	97.0238
	2	37	6.2	None	N/A	0	Plaquenil	1	1	40	1	97.5	10	0	100	0.6	1	-66.6667
	3	68	26.9	None	N/A	0	Apremilast, Enanercept, Methotrexate, Adalimumab	4	4	36	5	86.1111	36	0	100	4.5	4	11.1111
	4	30	0.3	Leflunomide	0.2	1	Hydroxychloroquine	1	2	1	0	100	1	0	100	7.4	3	59.4595
	5	62	26.4	Methotrexate, Abatacept, Prednisone	8.6, 1.6 & 7.8	3	Enbrel	1	4	35	14	60	30	9	70	88.7	15	83.0891
	6	61	41.4	Adalimumab	22.4	1	None	0	1	11	3	72.7273	7	8	-14.2857	18.1	7	61.326
	7	61	23.1	Adalimumab	1.1	1	Abatacept	1	2	39	15*	62	19	10*	47	10.6	8*	25
	8	52	16.8	Methotrexate, Abatacept	13.3 & 6.4	2	Adalimumab	1	3	13	0	100	6	0	100	5.4	5	7.40741
	9	56	21.4	Hydroxychloroquine, Tofacitinib, Prednisone	19.4, 1.1 & 19.4	3	None	0	3	28	6*	79	12	14*	-17	4.4	23*	-423
	10	45	4.9	Methotrexate, Abatacept, Prednisone	1.5, 0.05 & 1.1	3	Simponi, Remicade	2	5	15	1	93.3333	10	2	80	7	8	-14.2857
	11	59	11.4	Leflunomide, Abatacept, Prednisone	0.9, 0.5 & 1.0	3	Remicade, Humira, Xeljanz, Simponi, Methotrexate	5	8	13	7	46.1538	12	4	66.6667	14.4	6	58.3333
	12	30	0.7	Methotrexate, Tofacitinib	0.5 & 0.3	2	None	0	2	31	1	96.7742	8	0	100	16	27	-68.75
	13	50	9.8	Leflunomide, Prednisone, Etanercept	4.0, 3.2 & 2.1	3	Acthar, Rituxan, Orencia, Cimzia, Humira	5	8	45	0	100	41	0	100	3	3	0
	14	38	8.4	Hydroxychloroquine, Leflunomide	8.7 & 7.3	2	Xeljanz, Simponi	2	4	11	2	81.8182	9	2	77.7778	49	15	69.3878		Both medications taken at the start of the trial and previously failed medications are described. Only medications with the capacity to alter the disease process transiently or permanently are reported (DMARDs or Glucocorticoids). Individual subject comparisons (baseline vs week 52) of Tender Joint Count, Swollen Joint Count and C-Reactive Protein (CRP) that showed significant changes during the …
	15	52	6.5	Methotrexate, Infliximab	0.3 & 0.5	2	Humira	1	3	10	1	90	13	1	92.3077	10	9	10

## Sheet: Supplemental Table S3
Table S3	Summary statistics of all safety measures.
			Baseline	Week 4	Week 12	Week 26	Week 52
		Variable	Median (IQR 25th-75th)	Median (IQR 25th-75th)	Median (IQR 25th-75th)	Median (IQR 25th-75th)	Median (IQR 25th-75th)	p-value
			N=15	N=15	N=15	N=14	N=13
		Renal and Liver Function
		EGFR Non-African American	96.0 (48.0-111.0)	100.5 (70.0-116.3)	91.0 (60.0-103.0)	93.0 (75.0-107.0)	96.0 (79.0-105.0)	0.5329
		Creatinine	0.8 (0.6-1.2)	0.7(0.6-0.9)	0.8 (0.6-1.0)	0.8 (0.6-0.9)	0.7 (0.7-0.8)	0.2926
		Bun	13.0 (10.0-27.0)	15.0 (11.0-22.0)	15.0 (12.0-20.0)	14.5 (11.0-16.5)	12.0 (10.0-16.5)	0.3029
		Bun Creatinine Ratio	18.0 (14.0-23.0)	22.0 (15.0-26.0)	20.0 (14.0-26.0)	17.0 (15.0-25.0)	15.5 (14.0-20.8)	0.2829
		Albumin	4.3 (4.0-4.5)	4.3 (4.1-4.5)	4.3 (4.1-4.5)	4.3 (4.0-4.4)	4.3 (4.1- 4.7)	0.3167
		Protein Total	7.3 (6.8-7.5)	7.2 (6.8-7.5)	7.3 (6.9-7.5)	7.2 (7.1-7.5)	7.3 (6.9-7.6)	0.3972
		Globulin Total	3.0 (2.4-3.3)	3.0 (2.8-3.2)	3.1 (2.8-3.4)	3.0 (2.6-3.5)	2.7 (2.5-3.5)	0.0767
		Albumin to Globulin ratio	1.4 (1.3-1.7)	1.5 (1.3-1.6)	1.4 (1.2-1.7)	1.5 (1.2-1.7)	1.6 (1.2-1.8)	0.047*
		Sodium	140.0 (138.0-141.0)	139.0 (138.0-140.0)	140.0 (139.0-141.0)	140.0 (137.0-141.0)	139.5 (137.5-142.0)	0.7382
		Potassium	4.2 (4.1-4.8)	4.1 (4.0-4.4)	4.4 (3.8-4.5)	4.3 (4.1-4.6)	4.2 (3.9-4.5)	0.7364
		Chloride	102.0 (99.0-103.0)	102.0 (99.0-103.0)	102.0 (99.0-104.0)	102.0 (98.5-103.5)	102.5 (99.3-104.0)	0.9962
		Carbon Dioxide Total	23.0 (22.0-25.0)	24.0 (24.0-26.0)	23.0 (21.0-25.0)	23.5 (21.0-26.3)	23.5 (22.3-25.0)	0.4845
		Calcium	9.3 (8.9-9.6)	9.3 (9.0-9.5)	9.4 (9.1-9.9)	9.4 (9.1-9.6)	9.6 (9.3-9.8)	0.3231
		Glucose	86.0 (76.0-96.0)	85.5 (78.8-90.5)	91.0 (86.0-96.0)	85.5 (81.0- 91.0)	92.0 (86.5-103)	0.4469
		AST	22.0 (17.0-26.0)	20.0 (16.0-26.3)	17.0 (14.0-22.0)	18.0 (16.0-24.0)	19.0(15.0-23.5)	0.2978
		ALT	20.0 (15.0-26.0)	22.0 (17.8-24.5)	19.0 (14.0-21.0)	16.5 (13.8-22.3)	18.0 (13.5-25.0)	0.3198
		Bilirubin Total	0.3 (0.2-0.4)	0.3 (0.1-0.3)	0.3 (0.1-0.3)	0.2 (0.1-0.3)	0.3 (0.2-0.4)	0.233
		Alkaline Phosphatase	80.0 (61.0-96.0)	72.0 (62.0-95.0)	76.0 (62.0-93.0)	74.5 (58.5-103.8)	64.5 (52.5-95.0)	0.8208
		Hematologic Measures
		WBC	6.9 (5.8-9.4)	6.8 (5.9-8.7)	6.5 (5.7-8.2)	7.5 (5.7-10.1)	7.2 (5.0-8.5)	0.4158
		RBC	4.2 (4.2-4.5)	4.2 (4.1-4.3)	4.3 (4.1-4.6)	4.4 (4.1-4.6)	4.4 (4.1-4.7)	0.4666
		Hemoglobin	12.5 (11.7-12.8)	12.4 (11.5-12.9)	12.4 (12.0-13.1)	12.5 (11.8-13.3)	12.8 (11.9-13.4)	0.0955
		Hematocrit	38.5 (37.7-40.3)	38.8 (37.2-40.4)	39.4 (38.8-40.6)	39.5 (37.6-40.8)	40.6 (38.2-42.6)	0.0789
		MCV	91.0 (87.0-95.0)	91.0 (90.0-95.0)	91.0 (86.0-95.0)	89.5 (88.0-93.3)	92.5 (88.3-97.3)	0.1503
		MCH	29.0 (27.4-30.1)	29.3 (28.0-30.1)	28.8 (27.7-30.1)	28.6 (27.5-30.0)	30.0 (28.2-30.3)	0.2123
		MCHC	31.8 (31.5-32.6)	31.8 (31.2-32.5)	31.5 (31.0-32.0)	31.7 ( 31.4-32.3)	32.0 (30.9-32.3)	0.5047
		RDW	13.9 (13.3-14.3)	13.7 ( 13.3-14.4)	14.2 (13.4-14.7)	14.0 (13.5-15.2)	13.5 (13.1-14.6)	0.2629
		Lymphocyes	30.0 (21.0-35.0)	29.0 (27.0-37.0)	26.0 (21.0-34.0)	29.0 (26.8-34.3)	27.5 (23.3-40.5)	0.4581
		Monocytes	8.0 (7.0-9.0)	8.0 (6.0-9.0)	8.0 (6.0-9.0)	8.0 (6.0-9.0)	7.5 (6.0-9.8)	0.9671
		Eosynophils	2.0 (1.0-4.0)	3.0 (2.0-3.0)	2.0 (1.0-4.0)	2.5 (1.0-3.0)	2.0 (1.0-2.8)	0.7164
		Basophils	0.0 (0.0-1.0)	1.0 (0.0-1.0)	0.0 (0.0-1.0)	0.0 (0.0-1.0)	0.5 (0.0-1.0)	0.519
		Neutrophils Absolute	4.7 (2.8-5.6)	4.0 (3.5-5.0)	4.3 (3.6-5.5)	4.3 (3.2-6.1)	3.8 ( 2.8-5.2)	0.8707
		Lymphocytes Absolute	2.0 (1.4-2.9)	2.2 (1.6-2.9)	2.1 (1.2-2.7)	2.1 (1.6-2.9)	1.7 (1.5-2.7)	0.6172
		Monocytes Absolute	0.5 (0.5-0.7)	0.5 (0.4-0.6)	0.5 (0.4-0.6)	0.5 (0.5-0.7)	0.5 (0.4-0.6)	0.4412
		Eosynophils Absolute	0.2 (0.1-0.3)	0.2 (0.1-0.3)	0.2 (0.1-0.2)	0.2 (0.1-0.3)	0.1 (0.0-0.2)	0.1414
		Basophils Absolute	0.0 (0.0-0.1)	0.0 (0.0-0.1)	0.0 (0.0-0.1)	0.0 (0.0-0.1)	0.0 (0.0-0.1)	0.5632
		Immature Granulocytes	0.0 (0.0-0.0)	0.0 (0.0-0.0)	0.0 (0.0-0.0)	0.0 (0.0-0.0)	0.0 (0.0-0.0)	0.3538
		Immat.Granulocytes Abs.	0.0 (0.0-0.0)	0.0 (0.0-0.0)	0.0 (0.0-0.0)	0.0 (0.0-0.0)	0.0 (0.0-0.0)	0.5612
		Platelets	281.0 (217.0-322.0)	291.5 (231.0-317.5)	283.0 (230.0-348.0)	320.0 (269.0-353.3)	289.0 (254.0-328.0)	0.1673
		Prothrombin Time	10.5 (10.4-11.1)	10.7 (10.4-11.2)	10.9 (10.8-11.2)	10.7 (10.6-11.2)	11.1 (10.7-11.3)	0.2836
		INR	1.1 (1.0-1.1)	1.0 (1.0-1.1)	1.1 (1.0-1.1)	1.0 (1.0-1.1)	1.1 (1.0- 1.1)	0.3442
	Summary evaluation of lab values at the baseline and each of the follow-up visits. Overall significance values are displayed *p < 0.05; Mixed Effect Analysis corrected with the Geisser-Greenhouse correction followed by Dunnett’s test for multiple comparisons.

## Sheet: Supplemental Table S4
Table S4	Summary statistics of all efficacy measures.
			Baseline	Week 4	Week 12	Week 26	Week 52
		Variable	Median (IQR 25th-75th)	Median (IQR 25th-75th); p-value	Median (IQR 25th-75th); p-value	Median (IQR 25th-75th); p-value	Median (IQR 25th-75th); p-value
			N=15	N=15	N=15	N=14	N=13
		Joint Counts
		Total Tender Joints	20.0 (11.0-36.0)	5.50 (2.75-15.3); 0.0012*; 0.89	2.00 (1.00-13.0); 0.0012*; 0.89	2.50 (1.50-15.8); 0.0021*; 0.85	1.00 (0.00-4.00); 0.0008**; 0.93
		Total Swollen Joints	12.0 (8.00-19.0)	6.50 (1.75-10.3); 0.031; 0.60	3.00 (0.00-8.00); 0.003*; 0.82	4.50 (1.00-9.30); 0.031; 0.60	1.00 (0.00-3.00); 0.003*; 0.83
		Inflammatory Parameters
		C Reactive Protein	10.0 (4.50-18.1)	7.50 (5.00-14.5); 0.229; 0.33	7.00 ( 3.60-12.0); 0.229; 0.33	7.00 (3.28-16.0); 0.229; 0.33	6.00 (3.00-12.0); 0.183; 0.37
		IL-6 SERUM	4.90 (2.90-12.1)	4.30 (2.80-19.5); 0.542	3.40 (1.80-5.80); 0.542	3.95 (2.73-10.7); 0.714	4.60 (2.75-13.9); 0.714
		ESR	43.0 (33.0-55.0)	44.0 (26.0-55.3); 0.775	43.0 (33.0-57.0); 0.883	41.0 (27.8-57.0); 0.883	34.5 (23.8-62.8); 0.775
		TNF-a	1.45 (0.88-3.23)	1.40 (0.95-2.10); 0.935	1.70 (1.20-3.30); 0.935	2.00 (0.85-3.75); 0.794	1.15 (0.73-2.28); 0.743
	Summary evaluation of joint count data and inflammatory parameters at the baseline and each of the follow-up visits. Effect Sizes (bold) are only reported where clinically significant (medium to large effect sizes) results were observed. *p < 0.01 and **p < 0.001 (Holm-Šídák correction for multiple comparisons); Wilcoxon-signed rank test.
